# Supplementary material for: Cost Utility Modeling of Reducing Waiting Times for Elective Surgical Interventions: Case Study of Egyptian Initiative
Source: Healthcare (Basel). 2025 Jul 7;13(13):1619. doi: 10.3390/healthcare13131619 (PMC12250439; doi:10.3390/healthcare13131619)
Supplement: Supplementary file 1 [file healthcare-13-01619-s001.zip]

Archive with 1 entries (1 files):
- healthcare-3677744-supplementary.xlsb
